# Supplementary material for: Causes of In-Hospital Death and Pharmaceutical Associations with Age of Death during a 10-Year Period (2011–2020) in Individuals with and without Diabetes at a Japanese Community General Hospital
Source: J Clin Med. 2024 Feb 24;13(5):1283. doi: 10.3390/jcm13051283 (PMC10932181; doi:10.3390/jcm13051283)
Supplement: Supplementary file 1 [file jcm-13-01283-s001.zip]

Archive with 1 entries (1 files):
- jcm-2877617-supplementary.pdf
